# Supplementary material for: Berberine and Oligomeric Proanthocyanidins Exhibit Synergistic Efficacy Through Regulation of PI3K-Akt Signaling Pathway in Colorectal Cancer
Source: Front Oncol. 2022 May 4;12:855860. doi: 10.3389/fonc.2022.855860 (PMC9114748; doi:10.3389/fonc.2022.855860)
Supplement: Supplementary file 2 [file Table_1.xlsx]

## Sheet: Table S1
Supplementary table S1. Primer sequences and their PCR conditions in this study
Gene	Sense	Antisense	Size of the PCR products (bp)	Annealing temp (°C)	GenBank accession No
CDKN1A	TGTCCGTCAGAACCCATGC	AAAGTCGAAGTTCCATCGCTC	139	60	NM_078467
F2R	GCCATCGTTGTGTTCATCCTG	GCTGATCTTAAAGGGGAGCAC	114	60	NM_001992
FGF9	ATGGCTCCCTTAGGTGAAGTT	CCCAGGTGGTCACTTAACAAAAC	113	60	NM_002010
ITGB7	CCATTCAGCTTTCACCATGTGC	ACCTTCAGGCGAGTCCAGATT	105	60	NM_000889
MYB	ATCTCCCGAATCGAACAGATGT	TGCTTGGCAATAACAGACCAAC	157	60	NM_005375
Bax	CCAGCTCTGAGCAGATCATG	TCAGCCCATCTTCTTCCAGA	392	60	NM_138763
Bcl-2	GGTGCCACCTGTGGTCCACCTG	CTTCACTTGTGGCCCAGATAGG	459	60	NM_000633
β-actin	AGAGCTACGAGCTGCCTGAC	AGCACTGTGTTGGCGTACAG	184	60	NM_001101
